# Supplementary material for: Forming cognitive maps for abstract spaces: the roles of the human hippocampus and orbitofrontal cortex
Source: Commun Biol. 2024 May 1;7:517. doi: 10.1038/s42003-024-06214-5 (PMC11063219; doi:10.1038/s42003-024-06214-5)
Supplement: Supplementary file 4 — Supplementary Data 1 [file 42003_2024_6214_MOESM4_ESM.xlsx]

## Sheet: Fig2b
subject	task	dimension	#path	RApath
sub000	S1P	1	1	0.666667
sub001	S1P	1	1	1
sub002	S1P	1	1	1
sub004	S1P	1	1	1
sub007	S1P	1	1	1
sub008	S1P	1	1	1
sub009	S1P	1	1	1
sub010	S1P	1	1	1
sub011	S1P	1	1	1
sub012	S1P	1	1	1
sub013	S1P	1	1	1
sub014	S1P	1	1	1
sub015	S1P	1	1	1
sub016	S1P	1	1	1
sub017	S1P	1	1	1
sub018	S1P	1	1	1
sub019	S1P	1	1	1
sub020	S1P	1	1	1
sub021	S1P	1	1	1
sub022	S1P	1	1	1
sub023	S1P	1	1	0
sub024	S1P	1	1	1
sub026	S1P	1	1	0.666667
sub027	S1P	1	1	1
sub028	S1P	1	1	1
sub000	S1P	1	2	1
sub001	S1P	1	2	1
sub002	S1P	1	2	1
sub004	S1P	1	2	1
sub007	S1P	1	2	1
sub008	S1P	1	2	1
sub009	S1P	1	2	1
sub010	S1P	1	2	1
sub011	S1P	1	2	1
sub012	S1P	1	2	1
sub013	S1P	1	2	1
sub014	S1P	1	2	1
sub015	S1P	1	2	1
sub016	S1P	1	2	1
sub017	S1P	1	2	1
sub018	S1P	1	2	1
sub019	S1P	1	2	1
sub020	S1P	1	2	1
sub021	S1P	1	2	1
sub022	S1P	1	2	1
sub023	S1P	1	2	1
sub024	S1P	1	2	1
sub026	S1P	1	2	1
sub027	S1P	1	2	0
sub028	S1P	1	2	1
sub000	S1P	1	3	1
sub001	S1P	1	3	1
sub002	S1P	1	3	1
sub004	S1P	1	3	1
sub007	S1P	1	3	1
sub008	S1P	1	3	1
sub009	S1P	1	3	1
sub010	S1P	1	3	1
sub011	S1P	1	3	1
sub012	S1P	1	3	1
sub013	S1P	1	3	1
sub014	S1P	1	3	1
sub015	S1P	1	3	1
sub016	S1P	1	3	1
sub017	S1P	1	3	0.333333
sub018	S1P	1	3	1
sub019	S1P	1	3	1
sub020	S1P	1	3	1
sub021	S1P	1	3	1
sub022	S1P	1	3	1
sub023	S1P	1	3	1
sub024	S1P	1	3	1
sub026	S1P	1	3	1
sub027	S1P	1	3	1
sub028	S1P	1	3	1
sub000	S1P	1	4	1
sub001	S1P	1	4	1
sub002	S1P	1	4	0.666667
sub004	S1P	1	4	1
sub007	S1P	1	4	1
sub008	S1P	1	4	1
sub009	S1P	1	4	1
sub010	S1P	1	4	1
sub011	S1P	1	4	1
sub012	S1P	1	4	1
sub013	S1P	1	4	1
sub014	S1P	1	4	1
sub015	S1P	1	4	1
sub016	S1P	1	4	1
sub017	S1P	1	4	0.6
sub018	S1P	1	4	1
sub019	S1P	1	4	1
sub020	S1P	1	4	1
sub021	S1P	1	4	1
sub022	S1P	1	4	1
sub023	S1P	1	4	1
sub024	S1P	1	4	1
sub026	S1P	1	4	0
sub027	S1P	1	4	0.454545
sub028	S1P	1	4	1
sub000	S1P	1	5	1
sub001	S1P	1	5	1
sub002	S1P	1	5	1
sub004	S1P	1	5	1
sub007	S1P	1	5	1
sub008	S1P	1	5	1
sub009	S1P	1	5	1
sub010	S1P	1	5	1
sub011	S1P	1	5	1
sub012	S1P	1	5	1
sub013	S1P	1	5	1
sub014	S1P	1	5	1
sub015	S1P	1	5	1
sub016	S1P	1	5	1
sub017	S1P	1	5	1
sub018	S1P	1	5	1
sub019	S1P	1	5	1
sub020	S1P	1	5	1
sub021	S1P	1	5	1
sub022	S1P	1	5	0.833333
sub023	S1P	1	5	1
sub024	S1P	1	5	1
sub026	S1P	1	5	1
sub027	S1P	1	5	0
sub028	S1P	1	5	1
sub000	S1P	1	6	1
sub001	S1P	1	6	1
sub002	S1P	1	6	1
sub004	S1P	1	6	1
sub007	S1P	1	6	1
sub008	S1P	1	6	1
sub009	S1P	1	6	1
sub010	S1P	1	6	1
sub011	S1P	1	6	1
sub012	S1P	1	6	1
sub013	S1P	1	6	0.75
sub014	S1P	1	6	1
sub015	S1P	1	6	1
sub016	S1P	1	6	1
sub017	S1P	1	6	1
sub018	S1P	1	6	1
sub019	S1P	1	6	1
sub020	S1P	1	6	1
sub021	S1P	1	6	1
sub022	S1P	1	6	1
sub023	S1P	1	6	1
sub024	S1P	1	6	1
sub026	S1P	1	6	1
sub027	S1P	1	6	1
sub028	S1P	1	6	1
sub000	S1P	1	7	0.666667
sub001	S1P	1	7	1
sub002	S1P	1	7	1
sub004	S1P	1	7	1
sub007	S1P	1	7	1
sub008	S1P	1	7	1
sub009	S1P	1	7	1
sub010	S1P	1	7	1
sub011	S1P	1	7	1
sub012	S1P	1	7	0.5
sub013	S1P	1	7	1
sub014	S1P	1	7	1
sub015	S1P	1	7	1
sub016	S1P	1	7	1
sub017	S1P	1	7	1
sub018	S1P	1	7	1
sub019	S1P	1	7	1
sub020	S1P	1	7	1
sub021	S1P	1	7	1
sub022	S1P	1	7	1
sub023	S1P	1	7	1
sub024	S1P	1	7	1
sub026	S1P	1	7	1
sub027	S1P	1	7	0.25
sub028	S1P	1	7	1
sub000	S1P	1	8	0
sub001	S1P	1	8	1
sub002	S1P	1	8	1
sub004	S1P	1	8	1
sub007	S1P	1	8	1
sub008	S1P	1	8	1
sub009	S1P	1	8	1
sub010	S1P	1	8	1
sub011	S1P	1	8	1
sub012	S1P	1	8	1
sub013	S1P	1	8	1
sub014	S1P	1	8	1
sub015	S1P	1	8	1
sub016	S1P	1	8	1
sub017	S1P	1	8	1
sub018	S1P	1	8	1
sub019	S1P	1	8	0.666667
sub020	S1P	1	8	1
sub021	S1P	1	8	1
sub022	S1P	1	8	1
sub023	S1P	1	8	1
sub024	S1P	1	8	1
sub026	S1P	1	8	1
sub027	S1P	1	8	1
sub028	S1P	1	8	1
sub000	S1P	1	9	1
sub001	S1P	1	9	1
sub002	S1P	1	9	1
sub004	S1P	1	9	1
sub007	S1P	1	9	1
sub008	S1P	1	9	1
sub009	S1P	1	9	1
sub010	S1P	1	9	1
sub011	S1P	1	9	1
sub012	S1P	1	9	1
sub013	S1P	1	9	1
sub014	S1P	1	9	1
sub015	S1P	1	9	1
sub016	S1P	1	9	1
sub017	S1P	1	9	1
sub018	S1P	1	9	1
sub019	S1P	1	9	1
sub020	S1P	1	9	1
sub021	S1P	1	9	1
sub022	S1P	1	9	1
sub023	S1P	1	9	1
sub024	S1P	1	9	1
sub026	S1P	1	9	1
sub027	S1P	1	9	1
sub028	S1P	1	9	1
sub000	S1P	1	10	1
sub001	S1P	1	10	1
sub002	S1P	1	10	1
sub004	S1P	1	10	1
sub007	S1P	1	10	1
sub008	S1P	1	10	1
sub009	S1P	1	10	1
sub010	S1P	1	10	1
sub011	S1P	1	10	1
sub012	S1P	1	10	1
sub013	S1P	1	10	1
sub014	S1P	1	10	1
sub015	S1P	1	10	1
sub016	S1P	1	10	1
sub017	S1P	1	10	1
sub018	S1P	1	10	1
sub019	S1P	1	10	1
sub020	S1P	1	10	1
sub021	S1P	1	10	1
sub022	S1P	1	10	1
sub023	S1P	1	10	1
sub024	S1P	1	10	1
sub026	S1P	1	10	1
sub027	S1P	1	10	1
sub028	S1P	1	10	1
sub000	S2P	2	1	1
sub001	S2P	2	1	0.5
sub002	S2P	2	1	0.4
sub004	S2P	2	1	0.5
sub007	S2P	2	1	0.571429
sub008	S2P	2	1	0.75
sub009	S2P	2	1	0.6
sub010	S2P	2	1	1
sub011	S2P	2	1	1
sub012	S2P	2	1	0
sub013	S2P	2	1	1
sub014	S2P	2	1	1
sub015	S2P	2	1	0.666667
sub016	S2P	2	1	0.666667
sub017	S2P	2	1	1
sub018	S2P	2	1	0
sub019	S2P	2	1	1
sub020	S2P	2	1	0
sub021	S2P	2	1	1
sub022	S2P	2	1	0.666667
sub023	S2P	2	1	1
sub024	S2P	2	1	0.75
sub026	S2P	2	1	0.5
sub027	S2P	2	1	1
sub028	S2P	2	1	0.4
sub000	S2P	2	2	1
sub001	S2P	2	2	0.666667
sub002	S2P	2	2	0.4
sub004	S2P	2	2	0.666667
sub007	S2P	2	2	0
sub008	S2P	2	2	1
sub009	S2P	2	2	1
sub010	S2P	2	2	0.666667
sub011	S2P	2	2	0.5
sub012	S2P	2	2	0.6
sub013	S2P	2	2	0.666667
sub014	S2P	2	2	0.5
sub015	S2P	2	2	0
sub016	S2P	2	2	1
sub017	S2P	2	2	0.75
sub018	S2P	2	2	1
sub019	S2P	2	2	1
sub020	S2P	2	2	0.75
sub021	S2P	2	2	1
sub022	S2P	2	2	0.5
sub023	S2P	2	2	0.75
sub024	S2P	2	2	0.8
sub026	S2P	2	2	0.571429
sub027	S2P	2	2	0
sub028	S2P	2	2	0
sub000	S2P	2	3	0.5
sub001	S2P	2	3	1
sub002	S2P	2	3	0.454545
sub004	S2P	2	3	1
sub007	S2P	2	3	1
sub008	S2P	2	3	0.8
sub009	S2P	2	3	0.333333
sub010	S2P	2	3	0.666667
sub011	S2P	2	3	1
sub012	S2P	2	3	1
sub013	S2P	2	3	0.285714
sub014	S2P	2	3	1
sub015	S2P	2	3	0
sub016	S2P	2	3	0.5
sub017	S2P	2	3	1
sub018	S2P	2	3	0
sub019	S2P	2	3	0.75
sub020	S2P	2	3	0.666667
sub021	S2P	2	3	0.666667
sub022	S2P	2	3	1
sub023	S2P	2	3	1
sub024	S2P	2	3	1
sub026	S2P	2	3	1
sub027	S2P	2	3	0.5
sub028	S2P	2	3	1
sub000	S2P	2	4	1
sub001	S2P	2	4	1
sub002	S2P	2	4	0
sub004	S2P	2	4	0.75
sub007	S2P	2	4	0.5
sub008	S2P	2	4	1
sub009	S2P	2	4	0.5
sub010	S2P	2	4	0
sub011	S2P	2	4	1
sub012	S2P	2	4	1
sub013	S2P	2	4	1
sub014	S2P	2	4	0.666667
sub015	S2P	2	4	0.142857
sub016	S2P	2	4	0.5
sub017	S2P	2	4	0.833333
sub018	S2P	2	4	0.25
sub019	S2P	2	4	0
sub020	S2P	2	4	1
sub021	S2P	2	4	0
sub022	S2P	2	4	0.5
sub023	S2P	2	4	1
sub024	S2P	2	4	1
sub026	S2P	2	4	0.833333
sub027	S2P	2	4	0.5
sub028	S2P	2	4	0.8
sub000	S2P	2	5	1
sub001	S2P	2	5	0.666667
sub002	S2P	2	5	0.5
sub004	S2P	2	5	1
sub007	S2P	2	5	0.75
sub008	S2P	2	5	0.666667
sub009	S2P	2	5	1
sub010	S2P	2	5	1
sub011	S2P	2	5	0.5
sub012	S2P	2	5	0
sub013	S2P	2	5	0.75
sub014	S2P	2	5	1
sub015	S2P	2	5	0.714286
sub016	S2P	2	5	1
sub017	S2P	2	5	1
sub018	S2P	2	5	0.071429
sub019	S2P	2	5	1
sub020	S2P	2	5	0.5
sub021	S2P	2	5	0.5
sub022	S2P	2	5	0.4
sub023	S2P	2	5	1
sub024	S2P	2	5	1
sub026	S2P	2	5	1
sub027	S2P	2	5	1
sub028	S2P	2	5	1
sub000	S2P	2	6	1
sub001	S2P	2	6	1
sub002	S2P	2	6	0.571429
sub004	S2P	2	6	1
sub007	S2P	2	6	0.6
sub008	S2P	2	6	0.666667
sub009	S2P	2	6	1
sub010	S2P	2	6	0.571429
sub011	S2P	2	6	1
sub012	S2P	2	6	1
sub013	S2P	2	6	1
sub014	S2P	2	6	1
sub015	S2P	2	6	0
sub016	S2P	2	6	1
sub017	S2P	2	6	0.75
sub018	S2P	2	6	0
sub019	S2P	2	6	1
sub020	S2P	2	6	0.428571
sub021	S2P	2	6	1
sub022	S2P	2	6	0.714286
sub023	S2P	2	6	0.25
sub024	S2P	2	6	1
sub026	S2P	2	6	1
sub027	S2P	2	6	1
sub028	S2P	2	6	1
sub000	S2P	2	7	1
sub001	S2P	2	7	0.666667
sub002	S2P	2	7	0.666667
sub004	S2P	2	7	0
sub007	S2P	2	7	0
sub008	S2P	2	7	0.666667
sub009	S2P	2	7	1
sub010	S2P	2	7	0.6
sub011	S2P	2	7	0
sub012	S2P	2	7	1
sub013	S2P	2	7	0.5
sub014	S2P	2	7	1
sub015	S2P	2	7	0
sub016	S2P	2	7	0.75
sub017	S2P	2	7	1
sub018	S2P	2	7	1
sub019	S2P	2	7	1
sub020	S2P	2	7	0.833333
sub021	S2P	2	7	1
sub022	S2P	2	7	1
sub023	S2P	2	7	0
sub024	S2P	2	7	0.75
sub026	S2P	2	7	0
sub027	S2P	2	7	0.5
sub028	S2P	2	7	1
sub000	S2P	2	8	0
sub001	S2P	2	8	1
sub002	S2P	2	8	0.285714
sub004	S2P	2	8	1
sub007	S2P	2	8	1
sub008	S2P	2	8	0.666667
sub009	S2P	2	8	1
sub010	S2P	2	8	0.666667
sub011	S2P	2	8	0.5
sub012	S2P	2	8	0.625
sub013	S2P	2	8	0.666667
sub014	S2P	2	8	1
sub015	S2P	2	8	0.666667
sub016	S2P	2	8	1
sub017	S2P	2	8	1
sub018	S2P	2	8	0.75
sub019	S2P	2	8	0.5
sub020	S2P	2	8	0.6
sub021	S2P	2	8	1
sub022	S2P	2	8	1
sub023	S2P	2	8	1
sub024	S2P	2	8	0.8
sub026	S2P	2	8	0.5
sub027	S2P	2	8	0.8
sub028	S2P	2	8	0.5
sub000	S2P	2	9	0.5
sub001	S2P	2	9	1
sub002	S2P	2	9	0.5
sub004	S2P	2	9	0.666667
sub007	S2P	2	9	0.8
sub008	S2P	2	9	0.714286
sub009	S2P	2	9	1
sub010	S2P	2	9	1
sub011	S2P	2	9	0.75
sub012	S2P	2	9	0.666667
sub013	S2P	2	9	0.666667
sub014	S2P	2	9	0.333333
sub015	S2P	2	9	0.75
sub016	S2P	2	9	1
sub017	S2P	2	9	0.666667
sub018	S2P	2	9	0
sub019	S2P	2	9	1
sub020	S2P	2	9	1
sub021	S2P	2	9	1
sub022	S2P	2	9	0.666667
sub023	S2P	2	9	1
sub024	S2P	2	9	1
sub026	S2P	2	9	0.444444
sub027	S2P	2	9	0.5
sub028	S2P	2	9	0.75
sub000	S2P	2	10	1
sub001	S2P	2	10	1
sub002	S2P	2	10	1
sub004	S2P	2	10	1
sub007	S2P	2	10	0.75
sub008	S2P	2	10	0.666667
sub009	S2P	2	10	1
sub010	S2P	2	10	1
sub011	S2P	2	10	1
sub012	S2P	2	10	1
sub013	S2P	2	10	0.6
sub014	S2P	2	10	0.166667
sub015	S2P	2	10	0.375
sub016	S2P	2	10	0.666667
sub017	S2P	2	10	0.833333
sub018	S2P	2	10	1
sub019	S2P	2	10	1
sub020	S2P	2	10	1
sub021	S2P	2	10	1
sub022	S2P	2	10	0.75
sub023	S2P	2	10	0.5
sub024	S2P	2	10	0.75
sub026	S2P	2	10	0.5
sub027	S2P	2	10	0.666667
sub028	S2P	2	10	1
sub000	S2C	2	1	1
sub001	S2C	2	1	0.833333
sub002	S2C	2	1	0.5
sub004	S2C	2	1	0.5
sub007	S2C	2	1	0
sub008	S2C	2	1	1
sub009	S2C	2	1	1
sub010	S2C	2	1	0.375
sub011	S2C	2	1	0.6
sub012	S2C	2	1	0.666667
sub013	S2C	2	1	1
sub014	S2C	2	1	0.6
sub015	S2C	2	1	1
sub016	S2C	2	1	0.666667
sub017	S2C	2	1	0.5
sub018	S2C	2	1	0
sub019	S2C	2	1	0.666667
sub020	S2C	2	1	0.5
sub021	S2C	2	1	1
sub022	S2C	2	1	1
sub023	S2C	2	1	1
sub024	S2C	2	1	0.571429
sub026	S2C	2	1	0
sub027	S2C	2	1	0.666667
sub028	S2C	2	1	0.8
sub000	S2C	2	2	1
sub001	S2C	2	2	0.666667
sub002	S2C	2	2	1
sub004	S2C	2	2	1
sub007	S2C	2	2	0.666667
sub008	S2C	2	2	0.222222
sub009	S2C	2	2	0.75
sub010	S2C	2	2	0.5
sub011	S2C	2	2	1
sub012	S2C	2	2	0.666667
sub013	S2C	2	2	0.5
sub014	S2C	2	2	0.5
sub015	S2C	2	2	0.75
sub016	S2C	2	2	1
sub017	S2C	2	2	1
sub018	S2C	2	2	1
sub019	S2C	2	2	0.888889
sub020	S2C	2	2	0.75
sub021	S2C	2	2	0.5
sub022	S2C	2	2	0.428571
sub023	S2C	2	2	1
sub024	S2C	2	2	0.545455
sub026	S2C	2	2	0.8
sub027	S2C	2	2	1
sub028	S2C	2	2	1
sub000	S2C	2	3	1
sub001	S2C	2	3	0.75
sub002	S2C	2	3	1
sub004	S2C	2	3	0
sub007	S2C	2	3	1
sub008	S2C	2	3	0.8
sub009	S2C	2	3	0.5
sub010	S2C	2	3	0.5
sub011	S2C	2	3	0.8
sub012	S2C	2	3	0.5
sub013	S2C	2	3	0.666667
sub014	S2C	2	3	1
sub015	S2C	2	3	0
sub016	S2C	2	3	1
sub017	S2C	2	3	0.5
sub018	S2C	2	3	1
sub019	S2C	2	3	1
sub020	S2C	2	3	1
sub021	S2C	2	3	1
sub022	S2C	2	3	1
sub023	S2C	2	3	1
sub024	S2C	2	3	0.714286
sub026	S2C	2	3	1
sub027	S2C	2	3	0.666667
sub028	S2C	2	3	1
sub000	S2C	2	4	1
sub001	S2C	2	4	1
sub002	S2C	2	4	1
sub004	S2C	2	4	0.6
sub007	S2C	2	4	1
sub008	S2C	2	4	0.666667
sub009	S2C	2	4	1
sub010	S2C	2	4	1
sub011	S2C	2	4	1
sub012	S2C	2	4	0.8
sub013	S2C	2	4	1
sub014	S2C	2	4	1
sub015	S2C	2	4	0.5
sub016	S2C	2	4	0.5
sub017	S2C	2	4	1
sub018	S2C	2	4	0.5
sub019	S2C	2	4	0.8
sub020	S2C	2	4	1
sub021	S2C	2	4	1
sub022	S2C	2	4	0.75
sub023	S2C	2	4	0
sub024	S2C	2	4	0.428571
sub026	S2C	2	4	0.75
sub027	S2C	2	4	0
sub028	S2C	2	4	1
sub000	S2C	2	5	1
sub001	S2C	2	5	1
sub002	S2C	2	5	1
sub004	S2C	2	5	0.5
sub007	S2C	2	5	1
sub008	S2C	2	5	0.666667
sub009	S2C	2	5	1
sub010	S2C	2	5	0.5
sub011	S2C	2	5	1
sub012	S2C	2	5	1
sub013	S2C	2	5	1
sub014	S2C	2	5	1
sub015	S2C	2	5	0.714286
sub016	S2C	2	5	1
sub017	S2C	2	5	0
sub018	S2C	2	5	1
sub019	S2C	2	5	0.666667
sub020	S2C	2	5	1
sub021	S2C	2	5	0.857143
sub022	S2C	2	5	0.5
sub023	S2C	2	5	1
sub024	S2C	2	5	1
sub026	S2C	2	5	1
sub027	S2C	2	5	1
sub028	S2C	2	5	0.666667
sub000	S2C	2	6	1
sub001	S2C	2	6	1
sub002	S2C	2	6	1
sub004	S2C	2	6	1
sub007	S2C	2	6	1
sub008	S2C	2	6	1
sub009	S2C	2	6	0.75
sub010	S2C	2	6	1
sub011	S2C	2	6	1
sub012	S2C	2	6	0.222222
sub013	S2C	2	6	1
sub014	S2C	2	6	0.75
sub015	S2C	2	6	1
sub016	S2C	2	6	1
sub017	S2C	2	6	1
sub018	S2C	2	6	1
sub019	S2C	2	6	1
sub020	S2C	2	6	1
sub021	S2C	2	6	1
sub022	S2C	2	6	1
sub023	S2C	2	6	1
sub024	S2C	2	6	1
sub026	S2C	2	6	0.6
sub027	S2C	2	6	1
sub028	S2C	2	6	1
sub000	S2C	2	7	1
sub001	S2C	2	7	1
sub002	S2C	2	7	0.833333
sub004	S2C	2	7	1
sub007	S2C	2	7	0.714286
sub008	S2C	2	7	1
sub009	S2C	2	7	1
sub010	S2C	2	7	1
sub011	S2C	2	7	1
sub012	S2C	2	7	1
sub013	S2C	2	7	0.4
sub014	S2C	2	7	1
sub015	S2C	2	7	1
sub016	S2C	2	7	0.666667
sub017	S2C	2	7	0.75
sub018	S2C	2	7	1
sub019	S2C	2	7	1
sub020	S2C	2	7	1
sub021	S2C	2	7	0.75
sub022	S2C	2	7	0.666667
sub023	S2C	2	7	0.666667
sub024	S2C	2	7	0.5
sub026	S2C	2	7	1
sub027	S2C	2	7	0.833333
sub028	S2C	2	7	0.666667
sub000	S2C	2	8	1
sub001	S2C	2	8	0.833333
sub002	S2C	2	8	0.666667
sub004	S2C	2	8	0.75
sub007	S2C	2	8	0.833333
sub008	S2C	2	8	1
sub009	S2C	2	8	0.6
sub010	S2C	2	8	1
sub011	S2C	2	8	1
sub012	S2C	2	8	1
sub013	S2C	2	8	1
sub014	S2C	2	8	1
sub015	S2C	2	8	0.75
sub016	S2C	2	8	1
sub017	S2C	2	8	0.833333
sub018	S2C	2	8	1
sub019	S2C	2	8	1
sub020	S2C	2	8	1
sub021	S2C	2	8	1
sub022	S2C	2	8	1
sub023	S2C	2	8	1
sub024	S2C	2	8	0
sub026	S2C	2	8	1
sub027	S2C	2	8	0
sub028	S2C	2	8	1
sub000	S2C	2	9	0.5
sub001	S2C	2	9	1
sub002	S2C	2	9	0.75
sub004	S2C	2	9	1
sub007	S2C	2	9	0.75
sub008	S2C	2	9	0.666667
sub009	S2C	2	9	0.75
sub010	S2C	2	9	1
sub011	S2C	2	9	0.666667
sub012	S2C	2	9	1
sub013	S2C	2	9	0.555556
sub014	S2C	2	9	1
sub015	S2C	2	9	1
sub016	S2C	2	9	1
sub017	S2C	2	9	0.666667
sub018	S2C	2	9	0.8
sub019	S2C	2	9	1
sub020	S2C	2	9	0.666667
sub021	S2C	2	9	1
sub022	S2C	2	9	0.8
sub023	S2C	2	9	0.666667
sub024	S2C	2	9	1
sub026	S2C	2	9	1
sub027	S2C	2	9	1
sub028	S2C	2	9	1
sub000	S2C	2	10	1
sub001	S2C	2	10	1
sub002	S2C	2	10	1
sub004	S2C	2	10	0.5
sub007	S2C	2	10	1
sub008	S2C	2	10	0.666667
sub009	S2C	2	10	1
sub010	S2C	2	10	0.2
sub011	S2C	2	10	0.666667
sub012	S2C	2	10	0.333333
sub013	S2C	2	10	0.571429
sub014	S2C	2	10	1
sub015	S2C	2	10	1
sub016	S2C	2	10	1
sub017	S2C	2	10	1
sub018	S2C	2	10	0.666667
sub019	S2C	2	10	1
sub020	S2C	2	10	1
sub021	S2C	2	10	1
sub022	S2C	2	10	1
sub023	S2C	2	10	0.666667
sub024	S2C	2	10	1
sub026	S2C	2	10	1
sub027	S2C	2	10	1
sub028	S2C	2	10	0.75
sub000	S1C	1	1	1
sub001	S1C	1	1	1
sub002	S1C	1	1	1
sub004	S1C	1	1	1
sub007	S1C	1	1	1
sub008	S1C	1	1	1
sub009	S1C	1	1	1
sub010	S1C	1	1	1
sub011	S1C	1	1	0.8
sub012	S1C	1	1	1
sub013	S1C	1	1	1
sub014	S1C	1	1	0.666667
sub015	S1C	1	1	0.8
sub016	S1C	1	1	0.666667
sub017	S1C	1	1	1
sub018	S1C	1	1	1
sub019	S1C	1	1	1
sub020	S1C	1	1	1
sub021	S1C	1	1	1
sub022	S1C	1	1	1
sub023	S1C	1	1	1
sub024	S1C	1	1	1
sub026	S1C	1	1	1
sub027	S1C	1	1	1
sub028	S1C	1	1	0.666667
sub000	S1C	1	2	1
sub001	S1C	1	2	1
sub002	S1C	1	2	1
sub004	S1C	1	2	1
sub007	S1C	1	2	1
sub008	S1C	1	2	1
sub009	S1C	1	2	1
sub010	S1C	1	2	1
sub011	S1C	1	2	1
sub012	S1C	1	2	1
sub013	S1C	1	2	1
sub014	S1C	1	2	1
sub015	S1C	1	2	1
sub016	S1C	1	2	1
sub017	S1C	1	2	1
sub018	S1C	1	2	1
sub019	S1C	1	2	1
sub020	S1C	1	2	1
sub021	S1C	1	2	1
sub022	S1C	1	2	1
sub023	S1C	1	2	1
sub024	S1C	1	2	1
sub026	S1C	1	2	1
sub027	S1C	1	2	1
sub028	S1C	1	2	1
sub000	S1C	1	3	1
sub001	S1C	1	3	1
sub002	S1C	1	3	1
sub004	S1C	1	3	1
sub007	S1C	1	3	1
sub008	S1C	1	3	1
sub009	S1C	1	3	1
sub010	S1C	1	3	1
sub011	S1C	1	3	1
sub012	S1C	1	3	1
sub013	S1C	1	3	1
sub014	S1C	1	3	1
sub015	S1C	1	3	1
sub016	S1C	1	3	1
sub017	S1C	1	3	0
sub018	S1C	1	3	1
sub019	S1C	1	3	1
sub020	S1C	1	3	1
sub021	S1C	1	3	1
sub022	S1C	1	3	1
sub023	S1C	1	3	1
sub024	S1C	1	3	1
sub026	S1C	1	3	1
sub027	S1C	1	3	1
sub028	S1C	1	3	1
sub000	S1C	1	4	1
sub001	S1C	1	4	1
sub002	S1C	1	4	1
sub004	S1C	1	4	1
sub007	S1C	1	4	1
sub008	S1C	1	4	1
sub009	S1C	1	4	1
sub010	S1C	1	4	1
sub011	S1C	1	4	1
sub012	S1C	1	4	1
sub013	S1C	1	4	1
sub014	S1C	1	4	1
sub015	S1C	1	4	1
sub016	S1C	1	4	1
sub017	S1C	1	4	1
sub018	S1C	1	4	1
sub019	S1C	1	4	1
sub020	S1C	1	4	1
sub021	S1C	1	4	1
sub022	S1C	1	4	1
sub023	S1C	1	4	1
sub024	S1C	1	4	1
sub026	S1C	1	4	1
sub027	S1C	1	4	1
sub028	S1C	1	4	1
sub000	S1C	1	5	1
sub001	S1C	1	5	1
sub002	S1C	1	5	1
sub004	S1C	1	5	1
sub007	S1C	1	5	1
sub008	S1C	1	5	1
sub009	S1C	1	5	1
sub010	S1C	1	5	1
sub011	S1C	1	5	1
sub012	S1C	1	5	1
sub013	S1C	1	5	1
sub014	S1C	1	5	1
sub015	S1C	1	5	1
sub016	S1C	1	5	1
sub017	S1C	1	5	1
sub018	S1C	1	5	1
sub019	S1C	1	5	1
sub020	S1C	1	5	1
sub021	S1C	1	5	1
sub022	S1C	1	5	1
sub023	S1C	1	5	1
sub024	S1C	1	5	1
sub026	S1C	1	5	1
sub027	S1C	1	5	1
sub028	S1C	1	5	1
sub000	S1C	1	6	1
sub001	S1C	1	6	1
sub002	S1C	1	6	0.666667
sub004	S1C	1	6	1
sub007	S1C	1	6	1
sub008	S1C	1	6	1
sub009	S1C	1	6	1
sub010	S1C	1	6	1
sub011	S1C	1	6	1
sub012	S1C	1	6	1
sub013	S1C	1	6	1
sub014	S1C	1	6	1
sub015	S1C	1	6	1
sub016	S1C	1	6	1
sub017	S1C	1	6	1
sub018	S1C	1	6	1
sub019	S1C	1	6	1
sub020	S1C	1	6	1
sub021	S1C	1	6	1
sub022	S1C	1	6	1
sub023	S1C	1	6	1
sub024	S1C	1	6	1
sub026	S1C	1	6	1
sub027	S1C	1	6	1
sub028	S1C	1	6	1
sub000	S1C	1	7	1
sub001	S1C	1	7	1
sub002	S1C	1	7	1
sub004	S1C	1	7	1
sub007	S1C	1	7	1
sub008	S1C	1	7	1
sub009	S1C	1	7	1
sub010	S1C	1	7	1
sub011	S1C	1	7	1
sub012	S1C	1	7	1
sub013	S1C	1	7	1
sub014	S1C	1	7	1
sub015	S1C	1	7	1
sub016	S1C	1	7	1
sub017	S1C	1	7	1
sub018	S1C	1	7	1
sub019	S1C	1	7	1
sub020	S1C	1	7	1
sub021	S1C	1	7	1
sub022	S1C	1	7	1
sub023	S1C	1	7	1
sub024	S1C	1	7	1
sub026	S1C	1	7	1
sub027	S1C	1	7	1
sub028	S1C	1	7	1
sub000	S1C	1	8	1
sub001	S1C	1	8	1
sub002	S1C	1	8	1
sub004	S1C	1	8	1
sub007	S1C	1	8	1
sub008	S1C	1	8	1
sub009	S1C	1	8	1
sub010	S1C	1	8	1
sub011	S1C	1	8	1
sub012	S1C	1	8	1
sub013	S1C	1	8	0.75
sub014	S1C	1	8	1
sub015	S1C	1	8	1
sub016	S1C	1	8	1
sub017	S1C	1	8	1
sub018	S1C	1	8	1
sub019	S1C	1	8	1
sub020	S1C	1	8	1
sub021	S1C	1	8	1
sub022	S1C	1	8	1
sub023	S1C	1	8	1
sub024	S1C	1	8	1
sub026	S1C	1	8	1
sub027	S1C	1	8	1
sub028	S1C	1	8	1
sub000	S1C	1	9	1
sub001	S1C	1	9	1
sub002	S1C	1	9	1
sub004	S1C	1	9	1
sub007	S1C	1	9	1
sub008	S1C	1	9	1
sub009	S1C	1	9	1
sub010	S1C	1	9	1
sub011	S1C	1	9	1
sub012	S1C	1	9	1
sub013	S1C	1	9	0.714286
sub014	S1C	1	9	1
sub015	S1C	1	9	1
sub016	S1C	1	9	1
sub017	S1C	1	9	1
sub018	S1C	1	9	1
sub019	S1C	1	9	1
sub020	S1C	1	9	1
sub021	S1C	1	9	1
sub022	S1C	1	9	1
sub023	S1C	1	9	1
sub024	S1C	1	9	1
sub026	S1C	1	9	1
sub027	S1C	1	9	1
sub028	S1C	1	9	1
sub000	S1C	1	10	1
sub001	S1C	1	10	1
sub002	S1C	1	10	1
sub004	S1C	1	10	1
sub007	S1C	1	10	1
sub008	S1C	1	10	1
sub009	S1C	1	10	1
sub010	S1C	1	10	1
sub011	S1C	1	10	1
sub012	S1C	1	10	1
sub013	S1C	1	10	0.8
sub014	S1C	1	10	1
sub015	S1C	1	10	1
sub016	S1C	1	10	1
sub017	S1C	1	10	1
sub018	S1C	1	10	0.75
sub019	S1C	1	10	1
sub020	S1C	1	10	1
sub021	S1C	1	10	1
sub022	S1C	1	10	1
sub023	S1C	1	10	1
sub024	S1C	1	10	0.571429
sub026	S1C	1	10	1
sub027	S1C	1	10	1
sub028	S1C	1	10	1
sub000	S3P	3	1	0.5
sub001	S3P	3	1	0.8
sub002	S3P	3	1	0.5
sub004	S3P	3	1	0.6
sub007	S3P	3	1	1
sub008	S3P	3	1	0
sub009	S3P	3	1	0.5
sub010	S3P	3	1	0.666667
sub011	S3P	3	1	0.5
sub012	S3P	3	1	0.5
sub013	S3P	3	1	0.6
sub014	S3P	3	1	0.666667
sub015	S3P	3	1	1
sub016	S3P	3	1	0
sub017	S3P	3	1	1
sub018	S3P	3	1	0.666667
sub019	S3P	3	1	0
sub020	S3P	3	1	0.2
sub021	S3P	3	1	0.5
sub022	S3P	3	1	0.8
sub023	S3P	3	1	0.6
sub024	S3P	3	1	0.333333
sub026	S3P	3	1	0.6
sub027	S3P	3	1	0.666667
sub028	S3P	3	1	0.8
sub000	S3P	3	2	1
sub001	S3P	3	2	1
sub002	S3P	3	2	0.375
sub004	S3P	3	2	1
sub007	S3P	3	2	0.6
sub008	S3P	3	2	1
sub009	S3P	3	2	0.75
sub010	S3P	3	2	1
sub011	S3P	3	2	0.666667
sub012	S3P	3	2	1
sub013	S3P	3	2	0.6
sub014	S3P	3	2	1
sub015	S3P	3	2	0.75
sub016	S3P	3	2	0.571429
sub017	S3P	3	2	1
sub018	S3P	3	2	0.75
sub019	S3P	3	2	0.857143
sub020	S3P	3	2	1
sub021	S3P	3	2	0.75
sub022	S3P	3	2	0.333333
sub023	S3P	3	2	1
sub024	S3P	3	2	1
sub026	S3P	3	2	1
sub027	S3P	3	2	0.666667
sub028	S3P	3	2	0.75
sub000	S3P	3	3	0.6
sub001	S3P	3	3	0.833333
sub002	S3P	3	3	0.75
sub004	S3P	3	3	0.666667
sub007	S3P	3	3	0.5
sub008	S3P	3	3	1
sub009	S3P	3	3	1
sub010	S3P	3	3	1
sub011	S3P	3	3	0.75
sub012	S3P	3	3	1
sub013	S3P	3	3	1
sub014	S3P	3	3	1
sub015	S3P	3	3	1
sub016	S3P	3	3	0
sub017	S3P	3	3	1
sub018	S3P	3	3	0
sub019	S3P	3	3	0.75
sub020	S3P	3	3	1
sub021	S3P	3	3	0.5
sub022	S3P	3	3	0.5
sub023	S3P	3	3	0.6
sub024	S3P	3	3	1
sub026	S3P	3	3	1
sub027	S3P	3	3	1
sub028	S3P	3	3	1
sub000	S3P	3	4	1
sub001	S3P	3	4	0.5
sub002	S3P	3	4	0.333333
sub004	S3P	3	4	0.75
sub007	S3P	3	4	1
sub008	S3P	3	4	0.5
sub009	S3P	3	4	1
sub010	S3P	3	4	0.8
sub011	S3P	3	4	0.75
sub012	S3P	3	4	0.416667
sub013	S3P	3	4	0.6
sub014	S3P	3	4	0.8
sub015	S3P	3	4	1
sub016	S3P	3	4	0.5
sub017	S3P	3	4	1
sub018	S3P	3	4	1
sub019	S3P	3	4	0.8
sub020	S3P	3	4	1
sub021	S3P	3	4	1
sub022	S3P	3	4	0.75
sub023	S3P	3	4	0.666667
sub024	S3P	3	4	1
sub026	S3P	3	4	0.75
sub027	S3P	3	4	0.833333
sub028	S3P	3	4	1
sub000	S3P	3	5	1
sub001	S3P	3	5	0.714286
sub002	S3P	3	5	1
sub004	S3P	3	5	0.8
sub007	S3P	3	5	0.666667
sub008	S3P	3	5	0.666667
sub009	S3P	3	5	0.833333
sub010	S3P	3	5	0.6
sub011	S3P	3	5	1
sub012	S3P	3	5	1
sub013	S3P	3	5	0.6
sub014	S3P	3	5	1
sub015	S3P	3	5	1
sub016	S3P	3	5	1
sub017	S3P	3	5	0.75
sub018	S3P	3	5	0
sub019	S3P	3	5	1
sub020	S3P	3	5	1
sub021	S3P	3	5	1
sub022	S3P	3	5	0.5
sub023	S3P	3	5	0.375
sub024	S3P	3	5	0.333333
sub026	S3P	3	5	0.833333
sub027	S3P	3	5	0
sub028	S3P	3	5	1
sub000	S3P	3	6	0.75
sub001	S3P	3	6	1
sub002	S3P	3	6	1
sub004	S3P	3	6	0.75
sub007	S3P	3	6	1
sub008	S3P	3	6	1
sub009	S3P	3	6	1
sub010	S3P	3	6	1
sub011	S3P	3	6	1
sub012	S3P	3	6	0.75
sub013	S3P	3	6	0.5
sub014	S3P	3	6	1
sub015	S3P	3	6	1
sub016	S3P	3	6	0.333333
sub017	S3P	3	6	0.8
sub018	S3P	3	6	0.75
sub019	S3P	3	6	0.5
sub020	S3P	3	6	1
sub021	S3P	3	6	1
sub022	S3P	3	6	1
sub023	S3P	3	6	1
sub024	S3P	3	6	0.285714
sub026	S3P	3	6	0
sub027	S3P	3	6	0.6
sub028	S3P	3	6	1
sub000	S3P	3	7	0.428571
sub001	S3P	3	7	0.75
sub002	S3P	3	7	1
sub004	S3P	3	7	1
sub007	S3P	3	7	0
sub008	S3P	3	7	1
sub009	S3P	3	7	0.5
sub010	S3P	3	7	0.333333
sub011	S3P	3	7	1
sub012	S3P	3	7	1
sub013	S3P	3	7	1
sub014	S3P	3	7	0.625
sub015	S3P	3	7	0.5
sub016	S3P	3	7	0.75
sub017	S3P	3	7	1
sub018	S3P	3	7	0
sub019	S3P	3	7	1
sub020	S3P	3	7	1
sub021	S3P	3	7	1
sub022	S3P	3	7	1
sub023	S3P	3	7	1
sub024	S3P	3	7	1
sub026	S3P	3	7	1
sub027	S3P	3	7	1
sub028	S3P	3	7	1
sub000	S3P	3	8	0.857143
sub001	S3P	3	8	1
sub002	S3P	3	8	1
sub004	S3P	3	8	0.75
sub007	S3P	3	8	0.625
sub008	S3P	3	8	0.6
sub009	S3P	3	8	0.428571
sub010	S3P	3	8	0.75
sub011	S3P	3	8	1
sub012	S3P	3	8	0.857143
sub013	S3P	3	8	1
sub014	S3P	3	8	1
sub015	S3P	3	8	0.857143
sub016	S3P	3	8	1
sub017	S3P	3	8	1
sub018	S3P	3	8	1
sub019	S3P	3	8	0.8
sub020	S3P	3	8	1
sub021	S3P	3	8	0.75
sub022	S3P	3	8	1
sub023	S3P	3	8	1
sub024	S3P	3	8	1
sub026	S3P	3	8	0.8
sub027	S3P	3	8	0
sub028	S3P	3	8	1
sub000	S3P	3	9	0.5
sub001	S3P	3	9	1
sub002	S3P	3	9	0.6
sub004	S3P	3	9	1
sub007	S3P	3	9	0.75
sub008	S3P	3	9	0.5
sub009	S3P	3	9	1
sub010	S3P	3	9	0.5
sub011	S3P	3	9	1
sub012	S3P	3	9	0.333333
sub013	S3P	3	9	0
sub014	S3P	3	9	0.6
sub015	S3P	3	9	1
sub016	S3P	3	9	0.714286
sub017	S3P	3	9	0.8
sub018	S3P	3	9	1
sub019	S3P	3	9	1
sub020	S3P	3	9	1
sub021	S3P	3	9	1
sub022	S3P	3	9	0.75
sub023	S3P	3	9	0.5
sub024	S3P	3	9	1
sub026	S3P	3	9	0.75
sub027	S3P	3	9	0.4
sub028	S3P	3	9	1
sub000	S3P	3	10	1
sub001	S3P	3	10	1
sub002	S3P	3	10	1
sub004	S3P	3	10	1
sub007	S3P	3	10	0.333333
sub008	S3P	3	10	0.714286
sub009	S3P	3	10	0.75
sub010	S3P	3	10	0.6
sub011	S3P	3	10	0.8
sub012	S3P	3	10	0.833333
sub013	S3P	3	10	1
sub014	S3P	3	10	1
sub015	S3P	3	10	0.857143
sub016	S3P	3	10	1
sub017	S3P	3	10	1
sub018	S3P	3	10	1
sub019	S3P	3	10	1
sub020	S3P	3	10	0.5
sub021	S3P	3	10	0.75
sub022	S3P	3	10	0.666667
sub023	S3P	3	10	1
sub024	S3P	3	10	0.8
sub026	S3P	3	10	0.75
sub027	S3P	3	10	0.2
sub028	S3P	3	10	1

## Sheet: Fig3d
model_acc_D1	model_acc_D2	model_acc_D3	model_acc_overall
0.965909	0.806818	1	0.924242
0.882576	0.996212	0.95	0.942929
0.848485	0.723485	0.966667	0.846212
0.734848	0.787879	0.933333	0.818687
0.852273	0.776515	0.266667	0.631818
0.92803	0.920455	0.8	0.882828
0.80303	0.954545	0.95	0.902525
0.621212	0.935606	1	0.852273
0.723485	0.814394	1	0.84596
0.640152	0.92803	0.383333	0.650505
0.909091	0.981061	0.1	0.663384
0.689394	0.962121	0.883333	0.844949
0.859848	0.943182	0.6	0.80101
0.837121	0.511364	1	0.782828
0.981061	0.954545	0.25	0.728535
0.742424	0.738636	0.983333	0.821465
0.257576	0.893939	0.95	0.700505
0.435606	0.965909	0.533333	0.644949
0.738636	0.424242	0.883333	0.682071
0.681818	0.784091	0.883333	0.783081
0.503788	0.962121	1	0.82197
0.727273	0.992424	0.816667	0.845455
0.621212	0.965909	0.916667	0.834596
0.575758	0.878788	0.983333	0.812626
0.681818	0.935606	0.283333	0.633586

## Sheet: Fig3e
dimension	subject	Set1	Set2
1D	sub000	0	3
1D	sub001	1	2
1D	sub002	2	3
1D	sub004	2	3
1D	sub007	2	1
1D	sub008	3	1
1D	sub009	4	2
1D	sub010	4	2
1D	sub011	2	1
1D	sub012	0	4
1D	sub013	1	0
1D	sub014	1	0
1D	sub015	4	2
1D	sub016	1	3
1D	sub017	3	2
1D	sub018	2	2
1D	sub019	0	1
1D	sub020	1	1
1D	sub021	4	1
1D	sub022	1	4
1D	sub023	3	4
1D	sub024	3	3
1D	sub026	1	2
1D	sub027	0	4
1D	sub028	1	2
2D	sub000	2	2
2D	sub001	1	3
2D	sub002	1	1
2D	sub004	1	3
2D	sub007	3	3
2D	sub008	3	3
2D	sub009	2	1
2D	sub010	2	2
2D	sub011	0	4
2D	sub012	3	3
2D	sub013	2	2
2D	sub014	1	2
2D	sub015	1	3
2D	sub016	2	1
2D	sub017	0	1
2D	sub018	0	1
2D	sub019	2	3
2D	sub020	1	3
2D	sub021	1	3
2D	sub022	1	0
2D	sub023	4	2
2D	sub024	4	1
2D	sub026	1	0
2D	sub027	2	3
2D	sub028	2	3
3D	sub000	3	0
3D	sub001	3	0
3D	sub002	3	0
3D	sub004	2	0
3D	sub007	0	0
3D	sub008	2	0
3D	sub009	2	0
3D	sub010	2	0
3D	sub011	3	0
3D	sub012	1	0
3D	sub013	2	0
3D	sub014	1	0
3D	sub015	3	0
3D	sub016	4	0
3D	sub017	0	0
3D	sub018	2	0
3D	sub019	2	0
3D	sub020	2	0
3D	sub021	3	0
3D	sub022	3	0
3D	sub023	3	0
3D	sub024	1	0
3D	sub026	1	0
3D	sub027	1	0
3D	sub028	4	0
overall	sub000	1.66667	2.5
overall	sub001	1.66667	2.5
overall	sub002	2	2
overall	sub004	1.66667	3
overall	sub007	1.66667	2
overall	sub008	2.66667	2
overall	sub009	2.66667	1.5
overall	sub010	2.66667	2
overall	sub011	1.66667	2.5
overall	sub012	1.33333	3.5
overall	sub013	1.66667	1
overall	sub014	1	1
overall	sub015	2.66667	2.5
overall	sub016	2.33333	2
overall	sub017	1	1.5
overall	sub018	1.33333	1.5
overall	sub019	1.33333	2
overall	sub020	1.33333	2
overall	sub021	2.66667	2
overall	sub022	1.66667	2
overall	sub023	3.33333	3
overall	sub024	2.66667	2
overall	sub026	1	1
overall	sub027	1	3.5
overall	sub028	2.33333	2.5
