# Supplementary material for: Forming cognitive maps for abstract spaces: the roles of the human hippocampus and orbitofrontal cortex
Source: Commun Biol. 2024 May 1;7:517. doi: 10.1038/s42003-024-06214-5 (PMC11063219; doi:10.1038/s42003-024-06214-5)
Supplement: Supplementary file 5 — Supplementary Data 2 [file 42003_2024_6214_MOESM5_ESM.xlsx]

## Sheet: Table
Supplementary Data 2. Brain regions showing significantly different activations in the exploration and the exploitation stages (p < .05, with the cluster forming threshold at p < .001).
Index	Size	Region	Z-value	Peak coordinates
	(# voxels)			x	y	z
exploration > exploitation
1	17589	R cerebellum	6.61	28	-66	-16
		L PHG	6.44	-28	-54	-8
		R fusiform gyrus	6.41	28	-50	-10
		L cerebellum	6.34	-32	-62	-16
		R cerebellum	6.19	32	-52	-16
		L cerebellum	6.16	-30	-50	-16
2	2918	R IFG	5.36	42	12	28
		R IFG	4.94	44	10	20
		R IFG	4.92	46	38	12
		R IFG	4.55	50	6	16
		R IFG	4.51	50	18	26
		R MiFG	4.49	24	4	48
3	1268	R insula	4.97	34	20	4
		R anterior EC	4.92	24	6	-10
		R claustrum	4.79	28	22	-2
		R insula	4.72	28	18	-6
		R putamen	4.66	22	6	-4
		R insula	4.53	30	18	10
4	975	L MiFG	4.62	-24	2	60
		L MiFG	4.43	-36	-6	46
		L PrCG	4.09	-50	4	34
		L IFG	4.03	-44	6	26
		L SFG	4.03	-16	2	72
		L MiFG	3.98	-36	2	50
5	907	L insula	4.71	-36	16	0
		L insula	4.7	-32	18	2
		L insula	4.32	-38	18	4
		L thalamus	4.06	-10	2	4
		L caudate	4.06	-12	10	4
		L putamen	4.04	-26	12	-2
6	501	B MeFG	4.22	0	20	42
		R MeFG	4.04	6	16	44
		L SFG	3.95	-6	10	48
		R MeFG	3.79	8	34	38
		R SFG	3.78	2	10	52
		R MeFG	3.76	8	8	50
7	302	L IPL	4.58	-58	-24	32
		L IPL	4.22	-62	-22	24
		L PoCG	4.15	-60	-28	42
		L PoCG	3.83	-52	-24	46
		L PoCG	3.65	-66	-14	24
		L PoCG	3.64	-62	-14	32
8	197	R IPL	3.95	62	-32	38
		R IPL	3.75	64	-30	28
		R STG	3.72	62	-40	18
		R IPL	3.72	64	-32	32
		R IPL	3.61	60	-28	32
		R STG	3.59	52	-40	20
9	192	L MiFG	4.37	-42	30	18
10	135	L cerebellum	3.93	-16	-38	-48
		L cerebellum	3.89	-14	-50	-50
		L cerebellum	3.79	-14	-46	-52
		L cerebellum	3.53	-24	-36	-44
11	135	R vACC	4.54	4	-2	30
		L vACC	3.87	-4	6	30
		R vACC	3.69	12	4	34
12	111	R cerebellum	4	16	-72	-46
		R cerebellum	3.93	10	-78	-42
13	108	R putamen	4.38	32	-14	-6
		R thalamus	3.23	30	-22	4
exploration < exploitation
1	320	R PCC	4.72	2	-48	22
		L PCC	4.59	-2	-48	28
2	287	R SFG	4	2	56	26
		B MeFG	3.94	0	54	10
		R MeFG	3.83	2	56	-2
		R MeFG	3.8	4	52	-10
		R MeFG	3.57	4	60	16
		R MeFG	3.56	4	62	20
Abbreviations: L/R/B, left/right/bilateral; MiFG, middle frontal gyrus; MeFG, medial frontal gyrus; SFG, superior frontal gyrus; IFG, inferior frontal gyrus; vACC, ventral anterior cingulate cortex; PCC, posterior cingulate cortex; PrCG, precentral gyrus; PoCG, postcentral gyrus; IPL, inferior parietal lobule; PHG, parahippocampal gyrus; EC, entorhinal cortex; STG, superior temporal gyrus.
