# Supplementary material for: Forming cognitive maps for abstract spaces: the roles of the human hippocampus and orbitofrontal cortex
Source: Commun Biol. 2024 May 1;7:517. doi: 10.1038/s42003-024-06214-5 (PMC11063219; doi:10.1038/s42003-024-06214-5)
Supplement: Supplementary file 6 — Supplementary Data 3 [file 42003_2024_6214_MOESM6_ESM.xlsx]

## Sheet: Table
Supplementary Data 3. Brain activation significantly associative with the learning level predicted by the deep neural network (DNN). The significance level was set at p < .05, with the cluster forming threshold at p < .001.
Index	Size	Region	Z-value	Peak coordinates
	(# voxels)			x	y	z
Positive correlation
1	15316	R PHG	5.82	28	-46	-8
		R fusiform gyrus	5.73	24	-50	-8
		L PHG	5.69	-26	-46	-6
		L cerebellum	5.49	-22	-62	-12
		L fusiform gyrus	5.48	-20	-64	-8
		R brain stem	5.35	8	-26	-8
2	2302	R MiFG	5.05	24	6	46
		R IFG	4.87	50	16	4
		R MiFG	4.83	34	6	46
		R insula	4.73	46	8	14
		R MiFG	4.71	28	10	50
		R MiFG	4.59	42	14	46
3	1219	R insula	5.56	30	20	-8
		R brain stem	5.36	12	-16	-8
		R insula	5.26	36	18	4
		R putamen	5.2	22	6	-6
		R putamen	5.09	18	6	14
		R caudate	5.06	12	4	12
4	865	L putamen	5.66	-26	6	0
		L putamen	5.58	-24	0	-8
		L IFG	5.37	-32	18	-6
		L putamen	5.16	-20	2	-2
		L insula	5.01	-40	18	0
		L thalamus	4.94	-10	0	8
5	848	L SFG	4.63	-18	-6	50
		L SFG	4.49	-20	2	64
		L SFG	4.24	-24	4	58
		L SFG	4.21	-26	0	64
		L MiFG	4.15	-40	20	34
		L MiFG	4.13	-46	18	36
6	440	L MeFG	4.96	-6	12	46
		L MeFG	4.36	-6	28	36
		L MeFG	4.28	-4	26	42
		R SFG	4.25	6	8	50
		R dACC	4.04	8	14	36
		R SFG	4.04	2	10	52
7	120	L PoCG	4.08	-60	-28	40
		L PoCG	3.95	-66	-14	24
		L PoCG	3.56	-62	-16	28
8	118	L cerebellum	4.5	-16	-38	-48
		L cerebellum	4.44	-18	-42	-48
		L cerebellum	4.41	-14	-46	-48
		L cerebellum	4.33	-10	-40	-46
		L cerebellum	3.44	-12	-58	-50
9	117	L MiFG	4.11	-38	30	12
		L MiFG	3.99	-42	36	24
		L MiFG	3.8	-50	34	16
		L MiFG	3.79	-46	34	16
10	105	R insula	4.38	56	-36	18
		R STG	4.04	64	-40	18
		R IPL	4	62	-40	24
		R IPL	3.85	62	-36	26
		R IPL	3.82	54	-38	26
11	100	R cerebellum	4.76	18	-76	-48
		R cerebellum	4.52	16	-72	-44
		R cerebellum	4.22	10	-78	-44
Negative correlation
1	241	L MeFG	5.33	-2	58	10
		L MeFG	5.31	-2	58	4
		R MeFG	4.79	6	60	12
		L SFG	4.06	-4	56	26
		R MeFG	3.8	8	46	-10
2	214	R PCC	4.69	4	-50	24
		L PCC	4.58	-2	-48	32
		L PCC	3.81	-10	-48	32
Abbreviations: L/R/B, left/right/bilateral; SFG, superior frontal gyrus; IFG, inferior frontal gyrus; MiFG, middle frontal gyrus; MeFG, medial frontal gyrus; dACC, dorsal anterior cingulate cortex; PrCG, precentral gyrus; PoCG, postcentral gyrus; IPL, inferior parietal lobule; PCC, posterior cingulate cortex; PHG, parahippocampal gyrus; STG, superior temporal gyrus.
