# Supplementary material for: Forming cognitive maps for abstract spaces: the roles of the human hippocampus and orbitofrontal cortex
Source: Commun Biol. 2024 May 1;7:517. doi: 10.1038/s42003-024-06214-5 (PMC11063219; doi:10.1038/s42003-024-06214-5)
Supplement: Supplementary file 7 — Supplementary Data 4 [file 42003_2024_6214_MOESM7_ESM.xlsx]

## Sheet: Table
Supplementary Data 4. Brain activation significantly associative with response accuracy (RA). The clusters are listed in the order of volume size. The significance level was set at p < .05, with the cluster forming threshold at p < .001.
Index	Size	Region	Z-value	Peak coordinates
	(# voxels)			x	y	z
Positive correlation
1	12878	R lingual gyrus	5.47	20	-84	4
		R cerebellum	5.37	32	-74	-14
		R fusiform gyrus	5.25	38	-70	-14
		R precuneus	5.23	30	-48	40
		R cuneus	5.22	20	-88	10
		L fusiform gyrus	5.18	-36	-78	-14
2	375	L PrCG	4.39	-38	-6	50
		L MiFG	4.22	-30	-4	58
		L SFG	3.92	-22	-2	50
3	349	R IFG	4.29	48	10	30
		R IFG	3.94	40	6	26
		R MiFG	3.48	54	14	46
		R MiFG	3.43	52	18	46
		R IFG	3.23	50	6	18
4	334	R MiFG	4.21	28	-2	48
		R MiFG	3.88	32	-6	40
		R MiFG	3.73	22	-8	50
5	201	R thalamus	4.59	24	-26	-2
		R putamen	3.83	32	-8	-8
		R putamen	3.6	32	-16	-6
6	168	L hippocampus	4.68	-20	-32	-2
		L hippocampus	3.87	-22	-22	-2
7	136	L IFG	3.62	-46	4	32
Negative correlation
1	720	R MeFG	4.42	4	56	4
		L ACC	4.3	-10	46	-4
		L ACC	4.23	-4	32	2
		L MeFG	4.01	-6	50	2
		L ACC	4	-8	30	-6
		L MeFG	3.96	-2	52	6
2	623	R IPL	4.6	56	-28	26
		R insula	4.47	50	-22	16
		R insula	4	52	-34	22
		R PoCG	3.97	56	-20	20
		R STG	3.75	64	-26	12
		R STG	3.5	60	-34	6
3	290	L IPL	4.92	-66	-28	22
		L STG	4.42	-66	-30	16
		L IPL	4.32	-58	-34	24
		L STG	3.99	-58	-28	14
4	274	R PCC	4.4	12	-30	44
		R PCC	4.16	2	-14	40
		L PCC	3.61	-2	-14	38
		B PCC	3.43	0	-32	42
		L PCC	3.4	-4	-32	42
5	165	L RSC	3.95	-12	-58	14
		L PCC	3.88	-2	-52	18
		L PCC	3.28	-4	-52	28
6	153	R MTG	4.71	54	-2	-14
		R MTG	3.92	56	-12	-10
		R MTG	3.65	66	-20	-6
		R MTG	3.5	62	-10	-10
7	124	R MTG	4.22	50	-62	30
		R STG	3.75	50	-56	22
		R STG	3.67	54	-56	26
8	98	R PCC	4.48	26	-48	12
		R PHG	3.58	32	-48	2
9	96	L MTG	4.05	-58	-20	-10
		L STG	3.65	-52	-8	-10
		L ITG	3.65	-58	-6	-14
		L MTG	3.52	-66	-16	-14
Abbreviations: L/R/B, left/right/bilateral; MiFG, middle frontal gyrus; MeFG, medial frontal gyrus; SFG, superior frontal gyrus; IFG, inferior frontal gyrus; ACC, anterior cingulate cortex; PrCG, precentral gyrus; PoCG, postcentral gyrus; IPL, inferior parietal lobule; PCC, posterior cingulate cortex; RSC, retrosplenial cortex; PHG, parahippocampal gyrus; MTG, middle temporal gyrus; STG, superior…
