# Supplementary material for: Forming cognitive maps for abstract spaces: the roles of the human hippocampus and orbitofrontal cortex
Source: Commun Biol. 2024 May 1;7:517. doi: 10.1038/s42003-024-06214-5 (PMC11063219; doi:10.1038/s42003-024-06214-5)
Supplement: Supplementary file 8 — Supplementary Data 5 [file 42003_2024_6214_MOESM8_ESM.xlsx]

## Sheet: Table
Supplementary Data 5. Brain regions with more accurate representation on navigational destination in exploitation than in exploration stage. The clusters are listed in the order of volume size. The significance threshold was set at p < .01 (FWE-corrected).
Index	Size	Region	Z-value	Peak coordinates
	(# voxels)			x	y	z
1	1518	R EC	3.3	34	-2	-34
		R temporal pole	3.3	38	24	-38
		R MTG	3.1	48	4	-30
		R EC	3	38	0	-34
		R temporal pole	3	38	18	-38
		R ITG	2.89	48	-10	-40
2	599	R cuneus	2.7	8	-86	34
		R cuneus	2.62	20	-94	32
		R cuneus	2.57	16	-92	38
		R cuneus	2.57	8	-100	16
		R cuneus	2.54	18	-98	22
		R cuneus	2.51	10	-94	34
3	417	L ITG	3.52	-54	-20	-36
		L fusiform gyrus	3	-56	-24	-30
		L temporal pole	2.8	-48	4	-16
		L temporal pole	2.8	-46	8	-26
		L ITG	2.59	-52	-4	-42
		L ITG	2.52	-52	-12	-42
4	382	R ACC	3	22	34	6
		R ACC	2.96	14	34	0
		R frontal pole	2.77	20	48	4
		R ACC	2.68	16	34	6
		R frontal pole	2.64	20	52	2
		R OFC	2.6	24	42	-6
5	328	L frontal pole	2.55	-16	64	18
		L frontal pole	2.54	-20	66	18
		L frontal pole	2.52	-12	60	18
		L SFG	2.51	-14	50	20
		R MeFG	2.38	8	54	12
		L SFG	2.38	-14	58	12
6	245	R MeFG	2.62	22	38	24
		R SFG	2.35	8	54	22
		R SFG	2.35	8	58	22
		R SFG	2.31	10	60	30
		R SFG	2.27	24	54	30
		R SFG	2.26	22	50	26
7	227	R OFC	2.89	6	36	-30
		R MeFG	2.8	10	20	-16
		R OFC	2.77	10	46	-28
		R OFC	2.64	12	38	-28
		R MeFG	2.59	10	24	-16
		R ACC	2.39	6	26	0
8	200	L anterior EC	3.15	-16	-2	-22
		L MeFG	2.64	-6	4	-28
		L EC	2.52	-14	6	-36
		L ITG	2.42	-30	2	-42
		L EC	2.42	-10	0	-28
		L MeFG	2.27	-6	8	-28
9	184	R cerebellum	2.55	42	-82	-30
		R cerebellum	2.44	24	-92	-26
		R cerebellum	2.43	4	-88	-26
		R cerebellum	2.29	34	-88	-26
		R cerebellum	2.28	32	-84	-26
		R cerebellum	2.21	34	-82	-30
10	160	L IFG	2.77	-30	32	-22
		L IFG	2.74	-18	28	-16
		L IFG	2.68	-18	26	-20
		L IFG	2.6	-30	30	-18
		L IFG	2.51	-30	24	-22
		L MeFG	2.06	-8	24	-14
11	143	L cuneus	2.54	-4	-68	8
		B cuneus	2.47	0	-72	6
		L lingual gyrus	2.44	-8	-74	-6
		L lingual gyrus	2.36	-4	-74	-4
		L cerebellum	2.16	-14	-74	-16
		L lingual gyrus	2.14	-16	-76	-10
12	141	L frontal pole	2.54	-4	70	-8
		B OFC	2.31	0	62	-20
		L OFC	2.31	-8	64	-14
		R OFC	2.3	2	54	-24
		R OFC	2.28	8	60	-26
		R OFC	2.28	8	60	-22
13	124	L ACC	2.82	-14	44	-6
		L ACC	2.82	-12	40	-2
		L frontal pole	2.7	-10	50	2
		L ACC	2.59	-16	38	0
		L frontal pole	2.37	-10	56	4
		L ACC	2.24	-16	30	2
14	124	L SFG	2.44	-8	54	40
		L MeFG	2.36	-2	48	34
		L SFG	2.35	-10	50	40
		L MeFG	2.29	-10	40	34
		L MeFG	2.23	-4	46	38
		L MeFG	2.17	-8	40	28
Abbreviations: L/R/B, left/right/bilateral; OFC, orbitofrontal cortex; SFG, superior frontal gyrus; MeFG, medial frontal gyrus; IFG, inferior frontal gyrus; ACC, anterior cingulate cortex; dACC, dorsal anterior cingulate cortex; EC, entorhinal cortex; MTG, middle temporal gyrus; ITG, inferior temporal gyrus.
